# Supplementary material for: Oxidative elemental cycling under the low O2 Eoarchean atmosphere
Source: Sci Rep. 2016 Feb 11;6:21058. doi: 10.1038/srep21058 (PMC4750038; doi:10.1038/srep21058)
Supplement: Supplementary Table S1 [file srep21058-s1.xls]

## Sheet: Sheet1
Supplementary Table 1 | Major and selected trace elements, important element ratios and d53Cr values of BIF,															Supplementary Table 1 | Major and selected trace elements, important element ratios and d53Cr values of BIF,																	Supplementary Table 1 | Major and selected trace elements, important element ratios and d53Cr values of BIF,
metabasalt and metasediment samples from the IGB, West Greenland															metabasalt and metasediment samples from the IGB, West Greenland (continued)																	metabasalt and metasediment samples from the IGB, West Greenland (continued)
Sample	Type	SiO2	Al2O3	Fe2O3	MnO	MgO	CaO	Na2O	K2O	TiO2	P2O5	d53Cr	+/- 2s	n*	Sc	Ti	V	Cr	Mn	Co	Ni	Cu	Zn	Ga	Rb	Sr	Y	Zr	Nb	Cs	Ba	La	Ce	Pr	Nd	Sm	Eu	Gd	Tb	Dy	Y	Ho	Er	Tm	Yb	Lu	Hf	Ta	Pb
		wt%	wt%	wt%	wt%	wt%	wt%	wt%	wt%	wt%	wt%	‰			ppm	wt%	ppm	ppm	%	ppm	ppm	ppm	ppm	ppm	ppm	ppm	ppm	ppm	ppm	ppm	ppm	ppm	ppm	ppm	ppm	ppm	ppm	ppm	ppm	ppm	ppm	ppm	ppm	ppm	ppm	ppm	ppm	ppm	ppm
N 65° 10.354' W 49° 49.277'
IGB IF33A	Magnesian IF	77.31	0.08	16.11	5.92	5.92	0.04	<0.01	<0.01	<0.01	<0.01	0.06	0.06	10	0.25092	0.0004848	20.384	0.407337	0.0254156	2.04865	16.9744	0.913631	13.1244	0.111078	0.0374102	0.221929	1.36392	0.160217	0.101896	0.0028552	0.0744196	0.232431	0.578035	0.0470658	0.205648	0.053618	0.0514168	0.11184	0.019881	0.157041	1.36392	0.0397812	0.118341	0.0189686	0.121071	0.0197576	0.0091184	0.0040712	0.120306
IGB IF33B	Magnesian IF	51.06	0.22	45.11	3.9	3.9	0.05	<0.01	<0.01	<0.01	0.04	0.31	0.06	20	2.40063	0.00612507	19.2212	2.8061	0.0143236	2.0252	20.7428	24.2351	10.7519	0.908968	0.177682	0.541273	1.20129	0.211244	0.160039	0.0117836	1.3914	1.14949	1.79857	0.217273	0.917413	0.179157	0.131327	0.190384	0.0248633	0.134318	1.20129	0.0281647	0.0826752	0.0115378	0.0716465	0.0120146	0.00717746	0.000391704	2.0651
IGB IF33C	Magnesian IF	63.37	0.15	30.43	5.93	5.93	0.06	<0.01	<0.01	<0.01	0.04	0.09	0.06	20	0.746895	0.00143101	22.6495	1.78162	0.0174311	1.64404	15.9647	1.61365	10.3726	0.482988	0.0859856	0.316086	0.91002	0.104389	0.0979157	0.00627074	0.432954	0.843571	1.35544	0.170266	0.73156	0.157893	0.116049	0.170657	0.0205727	0.103986	0.91002	0.0217593	0.0659596	0.0094482	0.063191	0.00966562	0.00781285	0.000520948	0.0949351
IGB IF33D	Magnesian IF	50.2	0.23	46.34	4.14	4.14	0.06	<0.01	<0.01	<0.01	0.05	0.42	0.06	20	0.878662	0.00287183	25.708	5.09441	0.00967989	1.77809	18.7071	5.06579	6.80205	0.943173	0.163469	0.397024	1.33926	0.235394	0.143005	0.0124784	0.874347	1.30439	2.04674	0.249712	1.06537	0.213596	0.161519	0.241049	0.0278903	0.17412	1.33926	0.0340532	0.0891483	0.0125205	0.072861	0.0110374	0.00818315	0.000418822	0.389635
IGB IF33E	Magnesian IF	72.97	0.09	19.79	7.04	7.04	0.05	<0.01	<0.01	<0.01	0.03	0.03	0.06	10	0.581762	0.000409777	26.1571	1.21212	0.0363637	2.35697	20.9443	0.493202	19.8695	0.233283	0.0368091	0.203406	0.609707	0.153984	0.118171	0.00326331	0.366336	0.308247	0.489196	0.0602925	0.248181	0.0536177	0.0442073	0.0673667	0.00938417	0.0633814	0.609707	0.0129493	0.0485667	0.0073658	0.0561685	0.00957134	0.00768122	0.00898945	0.0910808
IGB IF33F	Magnesian IF	33.7742	0.201059	63.2237	0.0659341	2.65394	0.0457168	<0.01	<0.01	<0.01	0.035725	0.09	0.06	10	0.10934	0.0036493	23.8964	1.56287	0.0160147	2.37353	25.1189	1.43033	11.4432	1.15433	0.158479	0.570797	2.34798	0.430263	0.215728	0.0141028	1.13286	0.609256	1.08287	0.142644	0.661335	0.186912	0.167914	0.271333	0.0419286	0.272516	2.34798	0.0604998	0.164695	0.0268778	0.149202	0.0231503	0.0156429	0.0147154	0.0978279
IGB IF33G	Magnesian IF	46.1706	0.205596	47.9726	0.140148	5.43633	0.0472668	<0.01	<0.01	<0.01	0.0322932	0.04	0.06	10	0.898516	0.00131786	26.0985	1.48107	0.0320967	2.43502	23.3476	1.26488	19.4005	0.478896	0.103598	0.323453	1.11672	0.224587	0.144958	0.00796516	0.995774	0.384373	0.65051	0.0765978	0.317251	0.0814295	0.0718096	0.130003	0.0200068	0.120029	1.11672	0.0269553	0.0804494	0.0120337	0.0865866	0.0151207	0.0104233	0.00328664	0.0995661
N 65° 10.325' W 49° 49.081'
IGB IF32 A	Magnesian IF	37.9	0.63	60.1	0.06	2.27	0.12	0.04	<0.01	0.02	0.03	0.07	0.06	20	0.312655	0.00730909	2.54313	5.90018	0.0276	2.04164	26.8639	2.58164	13.5292	1.20884	0.401673	1.58215	2.03673	3.80422	0.309055	0.0606545	11.4367	3.01418	5.52033	0.593891	2.45258	0.495382	0.332945	0.530618	0.0644727	0.326945	2.03673	0.0584727	0.170073	0.0228	0.148364	0.0234545	0.0988364	0.0212727	0.746073
IGB IF32 B	Magnesian IF	63.39	0.25	31.18	0.12	4.63	0.09	<0.01	<0.01	<0.01	0.06	0.15	0.05	8	0.543491	0.00218182	0.878836	4.03582	0.0810545	2.23429	25.7848	3.54055	28.625	0.649855	0.150873	0.554182	2.44298	1.5828	0.156109	0.0219273	1.494	2.38909	4.34138	0.458618	1.84658	0.361855	0.247855	0.402218	0.0547636	0.324109	2.44298	0.0654545	0.213709	0.0312	0.217636	0.0340364	0.0396	0.0136364	0.718582
IGB IF32 C	Magnesian IF	48.27	0.35	48.35	0.09	3.29	0.08	<0.01	<0.01	0.01	0.08	0.07	0.04	20	0.372218	0.00469091	2.17244	3.84469	0.0438545	2.08789	23.9156	1.97509	18.1996	1.17862	0.218509	0.602291	1.64291	2.40796	0.195273	0.0343636	1.59469	2.92953	5.08931	0.532145	2.11745	0.401236	0.259855	0.434618	0.0490909	0.252218	1.64291	0.0459273	0.139745	0.0188727	0.128618	0.0193091	0.0558545	0.0170182	0.667745
IGB IF32 D	Magnesian IF	54.74	1.36	39.47	0.07	3.76	0.09	<0.01	0.02	0.02	0.08	0.09	0.04	20	0.525491	0.0100364	2.73829	3.7672	0.0381818	2.04578	23.6637	4.22324	19.8687	0.960327	0.891055	1.07575	3.52276	9.19342	0.341782	0.138109	4.35862	5.24302	9.07091	0.9324	3.66753	0.681164	0.438109	0.756764	0.0880364	0.470291	3.52276	0.0918545	0.284945	0.0382909	0.255382	0.0392727	0.258873	0.0199636	0.795491
IGB IF82A	Quartz-magnetite IF / Magnesian IF	41.61	0.16	50.26	3.42	3.42	3.7	0.03	<0.01	<0.01	0.11	-0.04	0.06	16	0.723872	0.002943	17.3524	1.5455	0.0996719	2.45442	23.3693	4.86185	56.0312	0.250183	0.00881526	1.7119	5.72802	0.488222	0.102336	0.000586203	2.48911	1.84077	3.07304	0.322516	1.3217	0.25905	0.203382	0.430704	0.0669346	0.477789	5.72802	0.115232	0.374047	0.0581624	0.375101	0.0715269	0.0172016	0.0243677	1.38287
IGB IF82B	Quartz-magnetite IF / Magnesian IF	54.56	0.09	42.66	1.36	1.36	1.49	<0.01	<0.01	<0.01	0.06	-0.04	0.06	10	0.619473	0.000653296	18.67	1.23434	0.0599669	2.43138	25.417	1.78604	38.6602	0.513323	0.0522994	2.88025	6.07317	0.106539	0.0931159	0.00212636	0.228023	0.903867	1.46699	0.185406	0.86809	0.22451	0.191409	0.382376	0.0680006	0.480578	6.07317	0.116781	0.371388	0.0555632	0.32925	0.0574787	0.00760532	0.00839403	0.724285
IGB IF82C	Quartz-magnetite IF / Magnesian IF	59.98	0.08	37.55	1.35	1.35	0.89	<0.01	<0.01	<0.01	0.07	0.03	0.08	5	0.909036	0.000471782	19.6801	1.53799	0.0454004	2.2545	24.1504	1.80026	34.4153	0.466254	0.052563	0.682469	4.59476	0.083883	0.0719916	0.00211168	0.554086	0.809544	1.26437	0.162582	0.745754	0.182934	0.173446	0.323171	0.0517047	0.399631	4.59476	0.093525	0.296026	0.0420886	0.272064	0.0403921	0.00731078	0.0144539	0.575048
IGB IF82D	Quartz-magnetite IF / Magnesian IF	53.23	0.07	42.28	2.6	2.6	2.03	0.02	<0.01	<0.01	0.02	-0.05	0.07	10	1.33172	0.00078886	20.6236	1.40176	0.0716659	2.62775	21.5777	1.72126	50.7002	0.463726	0.0526961	2.33116	8.77508	0.119748	0.0795826	0.00174793	1.51307	1.53519	2.51269	0.321962	1.47259	0.344511	0.337219	0.635627	0.0999307	0.751562	8.77508	0.17932	0.569017	0.0826944	0.511809	0.0847849	0.0103142	0.00871514	0.534971
IGB IF82E	Quartz-magnetite IF / Magnesian IF	61.75	0.05	32.65	2.72	2.72	2.3	0.02	<0.01	<0.01	0.04	0.07	0.07	15	0.555031	0.000443268	21.3106	1.03114	0.073463	2.5081	20.4757	1.13318	45.3765	0.356705	0.0287897	3.16823	9.60592	0.0966568	0.0654315	0.00153589	1.91752	1.56665	2.5209	0.336171	1.55283	0.386671	0.3568	0.651448	0.105735	0.76051	9.60592	0.188541	0.592421	0.0848029	0.53409	0.0921392	0.00770247	0.0224008	0.471309
IGB IF82F	Quartz-magnetite IF / Magnesian IF	61.09	0.08	33.68	2.64	2.64	1.95	0.02	<0.01	<0.01	0.06	-0.04	0.06	10	0.939847	0.000474105	22.9601	1.27988	0.0763748	2.59668	17.0963	1.81434	47.4203	0.360801	0.0431673	2.32605	7.24011	0.429801	0.0696747	0.00227827	3.53286	1.23892	1.90388	0.232889	1.02667	0.25156	0.22771	0.429252	0.0709199	0.54452	7.24011	0.139612	0.440226	0.0640931	0.40547	0.0712578	0.0159275	0.0029395	0.973633
IGB IF82G	Quartz-magnetite IF / Magnesian IF	52.1055	0.228232	41.8551	0.315281	3.55335	1.86371	0.01	<0.01	<0.01	0.0490691	-0.09	0.07	8	0.686842	0.000740819	19.8861	1.25494	0.0434477	1.90247	16.1797	7.99986	37.6567	0.390471	0.0426531	1.19521	2.83091	0.108388	0.0532792	0.000666573	1.72476	0.555095	0.866417	0.0997889	0.434705	0.100933	0.0926664	0.175007	0.0303475	0.224248	2.83091	0.0542408	0.179026	0.0265169	0.160201	0.0268682	0.0050197	0.00210304	5.20661
N 65° 10.325' W 49° 49.081'
IGB IF31A	Quartz-magnetite IF / Magnesian IF	79.61	0.15	13.57	5.58	5.58	0.11	<0.01	<0.01	<0.01	<0.01	0.01	0.07	4	1.59155	0.000662076	0.242404	0.335686	0.103221	2.13774	25.2369	7.65324	31.9082	0.321482	0.0585013	0.701717	0.946057	0.198261	0.133064	0.00515866	1.11986	0.250783	0.578241	0.0522631	0.230003	0.0561061	0.0439959	0.0845687	0.0159348	0.117292	0.946057	0.027978	0.0853862	0.0159327	0.115966	0.0181546	0.00844087	0.010996	1.15715
IGB IF31B	Quartz-magnetite IF / Magnesian IF	20.47	0.55	77.78	2.08	2.08	0.12	<0.01	<0.01	0.01	0.06	0.17	0.05	20	0.641101	0.00642132	2.23556	12.1494	0.0401412	2.83936	36.0744	2.78512	19.3126	1.94546	0.374612	1.19398	5.47034	6.78519	0.383624	0.0542486	3.09814	2.23049	4.19798	0.466228	1.98282	0.496137	0.340503	0.616402	0.0946465	0.575699	5.47034	0.128096	0.390934	0.0572059	0.380183	0.0558715	0.129309	0.135725	0.775947
IGB IF31C	Quartz-magnetite IF / Magnesian IF	79.41	0.15	13.96	5.93	5.93	0.09	<0.01	<0.01	<0.01	<0.01	0.17	0.06	4	1.64871	0.000515981	0.552244	0.123232	0.11214	2.26514	28.0081	7.11094	31.8527	0.257015	0.0318169	0.464907	0.742416	0.187768	0.104094	0.017757	0.942876	0.921807	2.07134	0.189092	0.726462	0.155398	0.0837395	0.128963	0.0162751	0.0990716	0.742416	0.0213093	0.0707684	0.012819	0.0990272	0.0160036	0.0088837	0.124623	1.72033
IGB IF31D	Quartz-magnetite IF / Magnesian IF	23.12	0.98	76.41	0.69	0.69	0.22	0.09	<0.01	0.02	0.12	0.04	0.06	20	0.666764	0.015514	3.16409	8.27313	0.013631	3.00809	37.9453	3.4013	12.0739	2.44364	0.509024	2.49728	5.11708	6.26319	0.584273	0.0616189	4.89615	2.20915	4.62027	0.533004	2.3637	0.655147	0.45593	0.7902	0.113645	0.649193	5.11708	0.123924	0.337092	0.0484106	0.274273	0.0423425	0.136186	0.0302644	0.785098
IGB IF31E	Quartz-magnetite IF / Magnesian IF	55.34	0.59	40.37	4.12	4.12	0.12	<0.01	<0.01	0.01	0.03	0.15	0.06	20	1.29324	0.00578466	1.29427	1.46651	0.0709111	2.68429	35.6131	2.13588	27.0433	1.2035	0.255564	0.993169	2.82817	1.06957	0.27585	0.0363005	2.46697	0.771118	1.45004	0.186886	0.881015	0.258959	0.186652	0.343016	0.0515544	0.334552	2.82817	0.0717662	0.217362	0.0346728	0.228296	0.0346841	0.0315354	0.107335	0.659109
IGB IF31F	Quartz-magnetite IF / Magnesian IF	17.16	0.93	82.06	1.38	1.38	0.11	0.01	0.02	0.03	0.05	0.13	0.06	20	0.269757	0.010868	3.70022	13.1663	0.0224539	2.98219	41.3092	3.62326	15.3038	2.19505	0.696713	1.73423	5.2738	13.0815	0.537815	0.0946932	4.41286	2.17094	4.23924	0.470346	2.01741	0.490857	0.343502	0.630083	0.0929899	0.595042	5.2738	0.130477	0.384524	0.0582113	0.358977	0.0555197	0.30357	0.0424232	1.23507
IGB IF31G	Quartz-magnetite IF / Magnesian IF	57.88	0.24	37.3	4.52	4.52	0.09	<0.01	<0.01	<0.01	0.01	0.04	0.08	6	1.79704	0.0019355	0.223995	0.544125	0.0821946	1.8874	23.7095	1.88731	30.7071	0.40606	0.074326	0.776335	1.78835	0.36282	0.147839	0.0103963	1.91285	0.452345	0.824929	0.102705	0.469231	0.12267	0.0905104	0.180547	0.0290966	0.202342	1.78835	0.047143	0.146329	0.0248947	0.18032	0.0275929	0.0130346	0.0187577	1.42081
IGB IF31H	Quartz-magnetite IF / Magnesian IF	15.18	1.02	84.42	0.9	0.9	0.11	<0.01	0.02	0.03	0.03	0.16	0.07	20	0.447545	0.0147785	5.36541	13.1162	0.0125749	3.12591	45.7826	3.41879	12.2655	2.30577	0.626604	1.65252	6.63513	11.9894	0.607893	0.0883864	4.01621	2.47961	4.65788	0.530025	2.26798	0.545135	0.371887	0.716893	0.113185	0.739877	6.63513	0.163849	0.480218	0.069794	0.429375	0.0725685	0.279995	0.102562	0.535603
IGB IF31K	Quartz-magnetite IF / Magnesian IF	83.04	0.3	12.9	4.4	4.4	0.08	<0.01	<0.01	<0.01	<0.01	0.15	0.08	4	1.03139	0.00118108	0.502373	0.16856	0.0773987	1.7603	22.411	2.78726	24.6076	0.274497	0.0657912	0.626652	1.7245	0.162569	0.14634	0.00782494	0.964732	0.216362	0.540339	0.0506828	0.210713	0.0671168	0.0571442	0.133313	0.0251114	0.198202	1.7245	0.0491367	0.152453	0.0276057	0.174132	0.0285171	0.0069565	0.0139914	1.45746
IGB IF31L	Quartz-magnetite IF / Magnesian IF	44.4	0.5	55.15	0.96	0.96	0.1	<0.01	<0.01	0.01	0.03	0.05	0.07	20	0.446966	0.00849906	3.37099	5.57922	0.0185141	2.31974	31.9092	6.99607	10.1214	1.48245	0.36789	1.34486	4.3025	5.16834	0.298163	0.0567765	2.23362	1.39457	2.75491	0.304938	1.35203	0.364094	0.251371	0.486001	0.0770623	0.511301	4.3025	0.111836	0.318634	0.0489893	0.290422	0.0458849	0.106977	0.0157147	1.19597
IGB IF31M	Quartz-magnetite IF / Magnesian IF	86.42	0.09	9.29	3.97	3.97	0.06	<0.01	<0.01	<0.01	<0.01	0.19	0.08	4	0.764622	0.000303261	0.836008	0.113363	0.0910488	1.64319	20.7711	2.06557	18.5399	0.131004	0.0357572	0.39977	2.80187	0.136415	0.0700592	0.00475049	1.01545	0.0534514	0.13307	0.0150743	0.0829914	0.0442901	0.0500163	0.11432	0.0261906	0.232873	2.80187	0.065422	0.223896	0.0370235	0.230037	0.0381162	0.00894556	0.0207938	1.3891
IGB IF73A	Quartz-magnetite IF	54.27	0.08	37.7	1.72	1.72	2.58	0.02	<0.01	<0.01	0.07	-0.1	0.04	8	0.407261	0.000625492	18.9536	1.73136	0.0274093	1.8273	13.1321	0.439192	33.1483	0.404833	0.128981	14.6756	8.11296	0.143436	0.0531967	0.0152661	5.84748	5.73659	6.86602	0.712125	2.65093	0.400966	0.274752	0.65692	0.0891002	0.609328	8.11296	0.152146	0.441812	0.0611528	0.36641	0.064023	0.00912899	0.00774125	5.21294
IGB IF73B1	Quartz-magnetite IF	62.68	0.04	32.2	1.2	1.2	1.79	<0.01	<0.01	<0.01	0.03	-0.03	0.06	8	1.22614	0.000144675	22.8493	1.11565	0.0203129	1.70995	6.84096	0.987278	14.2412	0.413329	0.10759	10.5316	4.78531	0.0900307	0.0456834	0.014787	5.48046	0.975068	1.37313	0.168229	0.724174	0.187005	0.123673	0.325479	0.049789	0.355882	4.78531	0.0888771	0.273533	0.0395946	0.249542	0.0413722	0.00525763	0.00829113	4.54558
IGB IF73B2	Quartz-magnetite IF	29.71	0.06	68.75	0.75	0.75	0.86	<0.01	<0.01	<0.01	0.04	0.03	0.06	8	0.346695	0.00243687	21.8188	1.48235	0.0200855	3.20778	13.5128	1.43823	31.1241	0.923891	0.304464	5.77182	4.66863	0.161171	0.122388	0.048119	8.62999	1.09707	1.55336	0.168486	0.699154	0.159686	0.109094	0.277841	0.0473496	0.337223	4.66863	0.0868972	0.280828	0.044857	0.278148	0.0486448	0.00552442	0.0108086	4.36615
IGB IF73C	Quartz-magnetite IF	39.65	0.04	57.5	0.93	0.93	1.24	<0.01	<0.01	<0.01	<0.01	0.06	0.04	5	0.986144	0.000373056	24.7832	1.57759	0.0212913	2.59965	11.6918	2.0242	26.5543	0.751337	0.148036	7.05138	4.45581	0.0683752	0.0758267	0.0289292	6.60643	0.839446	1.22698	0.139386	0.67551	0.143964	0.105278	0.2627	0.042716	0.327348	4.45581	0.0848413	0.266519	0.0396287	0.255159	0.044534	0.00413734	0.00200034	3.9901
IGB IF73D	Quartz-magnetite IF	38.56	0.07	58.83	0.85	0.85	1.12	<0.01	0.02	<0.01	0.04	-0.02	0.03	6	0.206729	0.00121982	20.3241	2.29954	0.0206083	2.80746	16.5198	1.22192	25.7936	0.785852	0.191448	6.59618	6.46209	0.0673353	0.058462	0.0277099	6.64582	1.33073	1.75764	0.194674	0.87569	0.198981	0.142796	0.359023	0.0622838	0.487349	6.46209	0.126681	0.389246	0.057123	0.359388	0.0608346	0.00573878	0.000397756	3.42079
IGB IF73E	Quartz-magnetite IF	30.16	0.06	62.95	0.64	0.64	0.77	<0.01	0.02	<0.01	0.06	-0.08	0.07	12	0.299914	0.0019021	24.7322	3.70235	0.0203292	3.66793	22.9306	2.01836	33.9743	1.0335	0.205503	4.99612	9.49077	0.141358	0.0989075	0.0346383	5.6818	2.82928	3.48746	0.351656	1.46625	0.305806	0.214227	0.548796	0.0954083	0.715587	9.49077	0.17987	0.561322	0.0847473	0.515664	0.0860207	0.00827351	0.00171725	3.04193
IGB IF73F	Quartz-magnetite IF	77.09	0.05	10.06	2.49	2.49	3.96	0.01	0.01	<0.01	0.04	-0.04	0.06	20	0.266397	0.000213494	27.3253	1.38924	0.0378724	0.430393	2.63772	0.707958	5.17115	0.181516	0.0517921	22.0793	5.28971	0.0689123	0.0445997	0.0037887	5.38669	0.658711	1.07334	0.148142	0.716525	0.186147	0.151481	0.325918	0.0525488	0.366607	5.28971	0.0978304	0.328237	0.0496111	0.305799	0.0585142	0.00291887	0.000609813	5.61673
IGB IF73G	Quartz-magnetite IF	31.043	0.29997	67.7491	0.0484437	0.607786	0.22248	<0.01	0.01	<0.01	0.0305949	0.16	0.06	5	0.57196	0.00155138	24.765	3.99092	0.0161775	4.09598	25.8264	1.37936	38.2199	1.1025	0.30455	1.58437	5.78328	0.117885	0.112976	0.0393563	7.45468	1.3828	1.78042	0.185343	0.74473	0.175367	0.124685	0.319784	0.053831	0.445672	5.78328	0.112711	0.357394	0.0582464	0.350385	0.0562144	0.0059872	0.00484744	2.06422
IGB IF73H	Quartz-magnetite IF	85.25	0.06	11.29	0.67	0.67	1.02	0.01	<0.01	<0.01	0.01	0.1	0.06	8	1.61353	0.000313786	29.7516	1.80215	0.0122655	0.655633	3.35895	2.06296	19.9311	0.220968	0.0956064	6.56899	6.12021	0.0631596	0.0276039	0.00668732	18.4201	0.699193	1.06292	0.155291	0.712506	0.188936	0.148675	0.354557	0.0602089	0.491308	6.12021	0.128509	0.409441	0.0590379	0.35493	0.0598175	0.00420679	0.00190352	2.19533
IGB IF73I	Quartz-magnetite IF	26.43	0.12	64.34	0.23	0.23	0.12	0.04	<0.01	<0.01	0.04	-0.04	0.06	8	0.772987	0.00167071	23.688	2.96281	0.0107516	3.17076	22.8798	2.16684	26.3325	0.970419	0.277087	1.23228	26.0442	0.41514	0.161365	0.0427579	12.976	3.49197	5.31859	0.626049	2.90921	0.798123	0.623683	1.51919	0.265313	2.03593	26.0442	0.518314	1.64744	0.240685	1.41502	0.23312	0.0226767	0.170958	2.90487
N 65° 12.495' W 49° 45.487'
IGB IF77A	Quartz-magnetite IF	34.57	0.02	65.51	0.52	0.52	0.43	<0.01	<0.01	<0.01	0.2	0.09	0.06	15	0.528228	0.00218691	0.47217	2.43152	0.0104378	2.78499	23.173	0.136567	19.3766	0.713637	0.115667	2.91975	8.89326	0.50856	0.0742712	0.0248703	3.5885	1.33552	2.32458	0.293712	1.41515	0.338637	0.254127	0.620506	0.088027	0.602379	8.89326	0.153952	0.430035	0.0593	0.341958	0.0556747	0.0175339	0.0114476	1.20162
IGB IF77B	Quartz-magnetite IF	74.54	0.07	17.74	1.59	1.59	2.49	0.02	<0.01	<0.01	<0.01	-0.12	0.07	10	4.26076	0.000345594	0.515016	0.447519	0.0266072	1.28325	7.27539	0.398136	7.96643	0.199841	0.0541911	9.77307	3.27359	0.0782593	0.0161412	0.00286566	5.08131	0.601698	1.04745	0.118487	0.550199	0.131672	0.109547	0.241993	0.0373891	0.25221	3.27359	0.0665091	0.186841	0.0246631	0.149777	0.0251049	0.00299948	0.00319209	3.91719
IGB IF77C	Quartz-magnetite IF	59.21	0.02	36.24	1.23	1.23	1.86	<0.01	<0.01	<0.01	<0.01	-0.09	0.07	10	2.15447	0.000496102	0.432668	0.476862	0.0273074	2.50391	10.1355	0.252537	15.5632	0.51358	0.134858	9.84809	3.4013	0.142663	0.0227452	0.0181456	4.69196	0.550805	0.885023	0.102373	0.491383	0.116364	0.0909033	0.219386	0.0339959	0.236497	3.4013	0.0623046	0.191339	0.0281122	0.181369	0.0311925	0.00445744	0.00218663	3.83767
IGB IF77D	Quartz-magnetite IF	36.32	0.05	60.56	1.1	1.1	1.5	<0.01	<0.01	<0.01	<0.01	0.07	0.06	10	0.664195	0.000773266	0.229317	0.596788	0.0273425	3.28002	12.8909	0.251225	23.8794	0.795759	0.144212	7.6643	5.61924	0.174661	0.0381351	0.0291976	5.84761	0.666488	1.11939	0.14306	0.693846	0.183564	0.130574	0.330674	0.0530046	0.405504	5.61924	0.104804	0.323594	0.0470492	0.301664	0.0488437	0.00561137	0.0279294	3.98776
IGB IF77E	Quartz-magnetite IF	41.54	0.06	57.01	0.61	0.61	0.75	0.01	<0.01	<0.01	<0.01	0.07	0.06	7	0.878075	0.00162346	0.221333	0.552308	0.0183505	2.94865	13.3402	0.0728619	22.0908	0.701988	0.150854	4.12116	2.60287	0.170112	0.0349894	0.0279109	5.8311	0.46941	0.728702	0.0816987	0.352351	0.0844531	0.0568753	0.134409	0.0241458	0.173364	2.60287	0.0476401	0.149486	0.0219168	0.154267	0.0273289	0.00557529	0.00460063	2.84709
IGB IF77F	Quartz-magnetite IF	34.69	0.06	62.83	0.92	0.92	1.23	<0.01	0.01	<0.01	<0.01	-0.01	0.06	6	0.604869	0.00166162	0.110555	2.21338	0.0232346	3.26249	20.117	0.341659	23.6708	0.758398	0.200047	6.28171	6.28287	0.211827	0.0307775	0.0245875	5.10127	0.955822	1.43776	0.165599	0.740592	0.19097	0.14256	0.359177	0.062414	0.464646	6.28287	0.122872	0.378896	0.053851	0.353945	0.0571044	0.00859188	0.0153142	2.34835
IGB IF77G	Quartz-magnetite IF	76.73	0.05	9.89	2.64	2.64	4.26	0.02	<0.01	<0.01	0.01	-0.04	0.08	15	5.01444	0.000297304	0.679786	0.124187	0.0384541	0.750811	2.30719	0.504614	3.87534	0.116589	0.0679883	21.5511	4.79404	0.0748906	0.0293908	0.00177052	2.82447	0.560825	0.985237	0.127165	0.611368	0.180648	0.134559	0.294813	0.0496285	0.343416	4.79404	0.091547	0.283711	0.0444926	0.29704	0.0555721	0.00377191	0.0609161	5.05502
IGB IF77H	Quartz-magnetite IF	32.72	0.06	68.18	0.4	0.4	0.32	0.01	<0.01	<0.01	<0.01	0.08	0.06	15	0.371333	0.00198321	0.0278486	2.83651	0.0176687	4.13031	26.3519	0.178775	29.5094	0.98877	0.231456	2.20212	8.70971	0.327761	0.0462376	0.0352491	5.61326	0.890064	1.40453	0.173184	0.8128	0.234782	0.178566	0.455888	0.0851924	0.624322	8.70971	0.170756	0.527403	0.0797866	0.491271	0.0815566	0.0116774	0.00993924	1.82238
IGB IF77K	Quartz-magnetite IF	91.1	0.04	5.6	0.58	0.58	0.93	0.02	<0.01	<0.01	<0.01	-0.07	0.08	4	2.49367	0.000332391	0.673872	0.0679809	0.0104914	0.637316	1.43198	0.295986	11.0468	0.0962625	0.0606106	5.80222	3.72982	0.0902053	0.0132292	0.0039924	4.73859	0.807746	1.18101	0.133708	0.563512	0.129366	0.10157	0.228288	0.038884	0.270133	3.72982	0.0735667	0.233894	0.0357402	0.224614	0.0379223	0.00412397	0.00559624	1.76135
97-Isua-1 668.74M A	Quartz-magnetite IF	40.39	0.22	59.64	0.08	0.08	0.06	<0.01	<0.01	<0.01	<0.01	-0.12	0.06	15	1.40985	0.00143808	2.34905	5.38454	0.00427317	7.9588	27.0441	43.547	6.23948	1.26757	0.239551	1.26973	6.73463	1.60528	0.193258	0.080929	50.9906	5.29585	9.03819	1.03651	4.3013	0.765986	0.384413	0.858094	0.117457	0.695195	6.73463	0.143669	0.43252	0.0563435	0.34567	0.0561246	0.0440461	0.00978478	1.07629
97-Isua-1 668.74M B	Quartz-magnetite IF	34.15	0.27	66.97	0.1	0.1	0.08	<0.01	<0.01	<0.01	0.01	-0.12	0.06	15	0.651242	0.00411126	2.53264	5.33793	0.00432493	4.06721	24.0264	28.0317	3.91922	1.28585	0.247961	1.25941	4.70861	1.45503	0.179623	0.0790464	16.1705	4.01848	7.13627	0.767211	3.13954	0.594344	0.288757	0.643088	0.0837171	0.490663	4.70861	0.10183	0.288797	0.0421069	0.248466	0.0354945	0.036535	0.0327312	0.873189
97-Isua-1 668.74M C	Quartz-magnetite IF	55.76	0.15	45.09	0.07	0.07	0.1	<0.01	<0.01	<0.01	0.03	-0.32	0.06	10	1.85065	0.00242973	1.29599	3.33058	0.003917	4.31553	17.9614	32.9979	3.69525	0.874269	0.206558	1.23858	4.69651	0.978241	0.0986707	0.0572456	16.6119	2.25791	4.06145	0.452715	1.93426	0.406784	0.237699	0.525955	0.0740053	0.467389	4.69651	0.101762	0.279656	0.0420727	0.241954	0.0390319	0.0272748	0.00782263	1.19173
97-Isua-1 668.74M D	Quartz-magnetite IF	26.74	0.27	75.45	0.1	0.1	0.43	<0.01	<0.01	<0.01	0.26	-0.14	0.06	15	1.35715	0.00148412	1.77928	5.36293	0.00431803	3.97797	24.9607	20.7615	4.07667	1.5672	0.336325	2.87512	6.70979	1.52075	0.174999	0.117901	14.1531	3.16169	5.48746	0.68832	3.24532	0.809643	0.450899	1.025	0.133724	0.766348	6.70979	0.151316	0.41	0.0555127	0.316544	0.0473435	0.0407351	0.0371065	0.864462
97-Isua-1 668.74M E	Quartz-magnetite IF	68.3	0.09	32.43	0.03	0.03	0.03	<0.01	<0.01	<0.01	0.01	-0.54	0.06	15	1.15595	0.000679617	0.85643	3.48459	0.00299028	7.41672	15.0268	55.3243	2.72917	0.454349	0.108818	0.868614	3.17818	0.482873	0.062563	0.0236995	17.7292	0.65758	1.26704	0.15816	0.723533	0.204279	0.134629	0.323154	0.0506082	0.311284	3.17818	0.0718812	0.203681	0.0290503	0.171144	0.0253449	0.0147959	0.0293378	1.51667
97-Isua-1 668.74M F	Quartz-magnetite IF	44.89	0.27	55.39	0.06	0.06	0.09	<0.01	<0.01	<0.01	0.05	0.08	0.07	20	0.644918	0.0043968	1.55976	5.12023	0.00433384	4.52351	25.7273	48.3003	3.89379	1.24348	0.245385	1.34218	4.23724	1.36824	0.131791	0.130875	18.7066	1.21062	2.48308	0.289333	1.34308	0.359834	0.207823	0.465508	0.0661456	0.423062	4.23724	0.0918724	0.258419	0.0366584	0.23112	0.0325875	0.0400321	0.18642	0.909559
97-Isua-1 668.74M G	Quartz-magnetite IF	35.73	0.4	63.44	0.13	0.13	0.09	<0.01	<0.01	<0.01	0.06	-0.16	0.06	15	0.319527	0.00482169	1.66085	4.09816	0.00478003	4.55282	31.0931	78.5289	5.1657	1.43112	0.370381	1.57757	3.19614	3.17936	0.155974	0.188852	22.6877	1.77276	3.44956	0.44171	1.9996	0.42211	0.218229	0.467681	0.0633165	0.376054	3.19614	0.0761355	0.210555	0.0304186	0.184236	0.0282898	0.0857499	0.0104727	1.02652
97-Isua-1 668.74M H	Quartz-magnetite IF	27.65	0.35	71.38	0.03	0.03	0.02	<0.01	<0.01	0.01	<0.01	0.04	0.07	2	0.888351	0.00555408	2.71526	5.55224	0.00475744	4.83331	24.7812	47.7302	3.32523	1.54296	0.21701	1.31869	2.63597	1.94752	0.213822	0.0913709	15.4126	1.11997	2.37581	0.318388	1.53408	0.39452	0.210662	0.423158	0.0555925	0.300533	2.63597	0.0605419	0.174376	0.0244984	0.156239	0.022952	0.0537978	0.0167647	1.83058
97-Isua-1 668.74M K	Quartz-magnetite IF	52.26	0.2	46.75	0.03	0.03	0.02	<0.01	<0.01	<0.01	<0.01	-0.43	0.06	15	1.80105	0.00312228	1.1674	3.63477	0.0031761	4.32687	18.4522	35.9117	3.46242	1.07807	0.218613	0.932155	3.47105	1.15407	0.142281	0.0624559	7.82479	1.99173	3.97758	0.418064	1.82958	0.38606	0.205841	0.4374	0.0608577	0.368585	3.47105	0.0819003	0.221321	0.0325158	0.19825	0.0316401	0.035713	0.0104593	0.976528
IF-G 1	Quartz-magnetite IF	41.2	0.15	55.85	0.042	1.89	1.55	0.032	0.012	0.014	0.063	0.0212423	0.0295382	12	0.398487	0.0017767	18.315	3.24433	0.021236	18.8153	17.5295	6.05754	15.6136	0.570367	0.310784	3.48684	9.61797	0.455094	0.15844	0.0534373	2.62077	2.84294	4.08075	0.442394	1.90065	0.417258	0.362888	0.682187	0.108759	0.813264	9.61797	0.194009	0.616665	0.0885144	0.547348	0.0918836	0.0158031	0.183245	2.86581
IF-G 2	Quartz-magnetite IF											0.0195079	0.0574363	15	1.16985	0.00155485	21.2838	3.23931	0.0215039	19.0784	17.6837	5.97775	14.2047	0.589191	0.329879	3.6364	9.46708	0.561681	0.168621	0.0539984	3.11331	2.40941	3.63619	0.396606	1.71353	0.38431	0.339654	0.632234	0.106367	0.795603	9.46708	0.191125	0.608433	0.0905529	0.546125	0.0877701	0.0198577	0.194834	2.78044
IF-G 3	Quartz-magnetite IF											0.0301821	0.0717953	16	0.758463	0.00159537	21.3911	3.55522	0.021636	19.3387	17.9765	6.84166	14.1018	0.57941	0.312148	3.54372	9.52297	0.428283	0.169174	0.051989	2.85125	2.3503	3.4667	0.39748	1.72457	0.389459	0.354888	0.655959	0.10623	0.803053	9.52297	0.195819	0.62049	0.0915708	0.547866	0.0909506	0.0188897	0.180444	2.92575
IF-G 4	Quartz-magnetite IF											0.046097	0.0550382	20	0.783322	0.00147987	21.2371	3.30485	0.0210438	18.7389	17.3173	5.78169	13.9656	0.554152	0.304651	3.41551	9.31576	0.409257	0.158367	0.0506165	2.46028	2.41023	3.56841	0.409033	1.71962	0.37162	0.335423	0.616739	0.104655	0.844666	9.31576	0.18683	0.596743	0.0878554	0.531358	0.0867669	0.0230746	0.172298	2.61507
IF-G 5	Quartz-magnetite IF											0.0158868	0.0700663	20	0.647101	0.00170736	24.6166	3.39674	0.023249	20.6628	18.8495	7.99569	16.164	0.617989	0.353053	4.01141	11.1219	0.509604	0.198468	0.0590356	2.71471	2.87507	4.18209	0.475945	2.03863	0.462852	0.411285	0.759315	0.125666	0.943433	11.1219	0.2237	0.700634	0.102689	0.625514	0.0969132	0.019181	0.205356	3.33506
462912	Garnet-mica schist											-0.094	0.08	14				166
462919	Garnet-mica schist											-0.14	0.08	14				77
462915	Quartzo-feldspathic (felsic) schist											-0.12	0.07	12				9.58
462918	Quartzo-feldspathic (felsic) schist											-0.140656	0.0585447	18				29.05
462901	metabasalt											-0.15752	0.055218	20				959
462949	metabasalt											-0.22	0.07	20				199
462947	metabasalt											-0.14	0.07	18				189
* n denotes the number of repeated mass spectrometrical runs
Major element concentrations in %, trace element concentrations (except where specified) in ppm
U*=authigenic U (measured U, corrected for 3.7 Ga decay and for detrital contamination using measured Th and a U/Th crustal value of 0.25)
[truncated: 15 more columns]
