# Supplementary material for: Oxidative elemental cycling under the low O2 Eoarchean atmosphere
Source: Sci Rep. 2016 Feb 11;6:21058. doi: 10.1038/srep21058 (PMC4750038; doi:10.1038/srep21058)
Supplement: Supplementary Table S2 [file srep21058-s2.xls]

## Sheet: Sheet1
Supplementary Table 2 | Summary of statistical comparisons (Welch's t-test for d53Cr; one sample t-test for U/Th ratios)
Sample	Average d53Cr	sd	n	against	t	p	different
IGB IF33	0.149	0.153	7	IMR	4.9	<0.0001	yes
IGB IF32	0.095	0.038	4	IMR	10	<0.0001	yes
IGB IF82	-0.023	0.054	7	IMR	4.9	0.0004	yes
IGB IF31	0.11	0.07	11	IMR	10.5	<0.0001	yes
IGB IF73	0.004	0.082	10	IMR	5	0.0003	yes
IGB IF77	-0.002	0.082	9	IMR	4.6	0.0006	yes
IF-G	0.028	0.013	5	IMR	10.7	<0.0001	yes
97-Isua-1 668.74M	-0.19	0.205	9	IMR	-0.6	0.5505	no
All*	0.05	0.1	53	IMR	6.6	0.0003	yes
MISE	-0.124	0.051	24	IMR	1.3	0.2348	no
All*	0.024	0.15	53	MISE	7	<0.0001	yes
MISE = Mean Igneous Silicate Earth15, IMR= Isua metabasalts and clastic metasediments (Supplementary Table 1).
* except sample 97-Isua-1 668.74M (weathered!)
Sample	Average U/Th	sd	n	against	t	p	different
IGB IF33	0.9	0.1	7	AC	14	<0.0001	yes
IGB IF32	0.3	0.1	4	AC	1.1	0.3517	no
IGB IF82	0.7	0.1	7	AC	8	0.0002	yes
IGB IF31	0.8	0.3	11	AC	6.9	<0.0001	yes
IGB IF73	0.6	0.3	10	AC	3.3	0.0092	yes
97-Isua-1 668.74M	0.6	0.3	9	AC	2.9	0.007	yes
IGB IF77	1	0.1	5	AC	13	0.0199	yes
IF-G	0.5	0.03	5	AC	19.2	<0.0001	yes
All	0.7	0.3	58	AC	11.7	<0.0001	yes
AC= Archean Crust U/Th (0.256420)
